# Supplementary material for: Development of nucleic acid testing technology for quarantine pest Globodera rostochiensis based on a species-specific DNA fragment
Source: PeerJ. 2026 May 15;14:e21155. doi: 10.7717/peerj.21155 (PMC13182724; doi:10.7717/peerj.21155)
Supplement: Supplemental Information 4 [file peerj-14-21155-s004.zip]

Archive with 20 entries (19 files):
- Uncropped figures/
- Uncropped figures/Detection of G. rostochiensis-infested soil samples by the RAA-LFD assay-25min.jpg
- Uncropped figures/Detection of G. rostochiensis-infested soil samples by the RAA-LFD assay-30min.jpg
- Uncropped figures/G. rostochiensis detection in soil samples using the method specified in the industry standard.jpg
- Uncropped figures/Optimization of amplification temperature for the RAA-LFD.jpg
- Uncropped figures/Optimization of amplification time for the RAA amplification reaction.jpg
- Uncropped figures/Optimization of annealing temperature.jpg
- Uncropped figures/Optimization of cycle number.png
- Uncropped figures/Optimization of template concentration 3.png
- Uncropped figures/Optimization of template concentration.png
- Uncropped figures/Sensitivity analysis of the PCR assay.png
- Uncropped figures/Sensitivity evaluation of the PCR assay using diluted single-larva DNA.jpg
- Uncropped figures/Sensitivity evaluation of the RAA-LFD assay using diluted single-larva DNA.jpg
- Uncropped figures/Sensitivity evaluation of the RAA-LFD assay-10min.jpg
- Uncropped figures/Sensitivity evaluation of the RAA-LFD assay-15min.jpg
- Uncropped figures/Sensitivity evaluation of the RAA-LFD assay-20min.jpg
- Uncropped figures/Sensitivity evaluation of the RAA-LFD assay-25min.jpg
- Uncropped figures/Sensitivity evaluation of the RAA-LFD assay-30min.jpg
- Uncropped figures/Specificity Evaluation of PCR Assay.jpg
- Uncropped figures/Specificity Evaluation of RAA Assay.jpg
